# Supplementary material for: Quantitative cardiovascular magnetic resonance findings and clinical risk factors predict cardiovascular outcomes in breast cancer patients
Source: PLoS One. 2023 May 30;18(5):e0286364. doi: 10.1371/journal.pone.0286364 (PMC10228774; doi:10.1371/journal.pone.0286364)
Supplement: S1 Data — (XLSX) [file pone.0286364.s002.xlsx]

## Sheet: Sheet1
subgroup	age	sex	ethnicity	CAD	PAD	DM	HLD	HTN	PE_DVT	prexisting_arrhythmia	pHTN	smoking	preexisting_valvular	preexist_HF	CMR_LVEF	CMR_LVEDVI	LVESVI	CMR_SV	lvsvi	lvmassi	CO	CI	rvedvi	rvsv	rvsvi	RVEF	LVEDD	LVESD	CMR_valve	LGE	CMR_LA	RA_size	CMR_LA_volme	CMR_LAVAI	CMR_GLS	CMR_CS
her2/atc	66	F	Black	0	0	0	1	1	0	0	0	1	0	0	0.7	52	32	76	16	52	7	3.4	129	73	36	0.57	46	33	none	no delayed enhacement	18	15	42	21.3198	-18	-27
her2/atc	53	F	Hispanic or Latino; White	0	0	0	1	1	0	0	0	0	0	0	0.71	54	29	71	38	70	6	3.2	113	72	39	0.64	49	32	none	no delayed enhacement	21	12	62	33.5135	-16	-27
her2/atc	74	F	White	1	0	0	1	1	0	0	0	0	0	0	0.49	70	62	59	34	65	4.5	3	115	61	35	0.53	44	38	none	none	16	16	31	18.0233	-15.3	-17.7
her2/atc	57	F	Non-Hispanic, White	0	0	0	0	1	0	0	0	1	0	0	0.62	43	28	46	26	56.9	6.45	3.72	90	43	25	0.48	43	32	none	none	11	20	57	33.9286	-12	-12.7
her2/atc	58	F	Black	0	0	0	0	0	0	0	0	1	0	1	0.69	41	26	57	28	48	6	2.91	117	69	23	0.59	36	30	none	none	18	23	33	16.4179	-15	-27.4
her2/atc	53	F	Non-Hispanic, White	0	0	0	0	0	0	0	0	0	1	1	0.56	83	33	76	46	54	4.78	2.89	82	77	46	0.59	54	41	none	none	16	17	29	17.3653	-16.6	-21.89
her2/atc	51	F	White	0	0	0	0	0	0	0	0	1	0	1	0.61	59	43	73	38	49	7.1	4	141	82	43	0.53	50	35	none	none	16	22	43	23.2432	15.85	-24.6
her2/atc	64	F	White	0	0	0	0	1	0	0	0	0	0	0	0.59	71	53	76	42	50	8	4.4	131	69	38	0.53	44	32	none	none	27	20	38	21.1111	-17.23	-23.95
her2/atc	57	F	White	0	0	0	1	0	0	0	0	0	0	0	0.65	78	50	92	50	48	5.7	3.1	157	97	53	0.62	47	34	none	none	20	21	34	18.8889	-22	-27
her2/atc	75	F	White	0	0	1	1	1	0	0	0	1	0	0	0.51	62	52	52	30	62	5.33	3.07	126	58	34	0.46	46	39	mild MV/TV regurge	none	21	20	49	26.776	-17.46	-18
her2/atc	52	F	white	0	0	0	0	0	0	0	0	0	0	0	0.61	69	49	78	43	48	6	3	85	84	39	0.54	50	34	none	none	22	17	26	14.4444	-16	-18
her2/atc	71	F	white	0	0	0	0	1	0	0	0	0	0	0	0.52	63	53	57	33	53	4	2	68	59	34	0.5	46	33	none	none	20	20	19	10.9195	-20	-18
her2/atc	51	F	white	0	0	0	0	0	1	0	0	0	0	0	0.45	80	46	42	24	40	3.2	1.8	53	46	26	0.5	43	35	none	basal and mid inferoseptal myocardium, along the inferior RV insertion site.	20	20	17	9.88372	-8	-12
her2/atc	75	F	white	0	0	1	1	1	0	0	0	0	0	0	0.52	55	43	51	31	41	3	1.9	67	53	32	0.48	43	35	none	none	19	16	27	16.6667	-16	-18
her2/atc	57	F	Non-Hispanic, White	0	0	0	0	1	1	0	0	1	0	0	0.36	87	148	82	31	63	5.4	2.1	49	67	25	0.42	64	49	mild tricuspid regurgitation	no delayed enhacement	35	23	41	16.0784	-12	-12
her2/atc	67	F	Non-Hispanic, White	0	0	0	0	0	0	0	0	0	0	0	0.54	68	57	68	40	42	5.1	2.8	72	62	38	0.47	49	40	none	no delayed enhacement	25	22	28	15.5556	-18	-19
her2/atc	63	F	Non-Hispanic, White	0	0	0	1	0	0	0	0	0	0	0	0.54	76	58	69	41	44	4.7	2.8	72	73	44	0.61	52	37	none	none	21	20	35	21.0843	-12	-15
her2/atc	65	F	Non-Hispanic, White	0	0	0	0	0	0	0	0	0	0	1	0.45	88	93	88	43	53	7	3	76	79	39	0.51	61	43	none	none	22	19	32	16	-16	-15
her2/atc	78	F	Black	0	0	1	1	1	1	0	0	1	0	0	0.65	38	20	87	41	37	4.1	1.9	133	72	34	0.54	49	28	none	none	24	17	30	14.2857	-18	-21
her2/atc	38	F	White	0	0	0	0	0	0	0	0	0	0	0	0.62	84	31	89	51	51	6	3	84	82	47	0.56	55	41	none	none	17	12	23	12.7778	-13	-17
her2/atc	42	F	White	0	0	0	0	0	0	0	0	1	0	1	0.54	55	28	73	32	55	6.1	2.7	80	74	32	0.4	55	39	none	none	22	22	17	7.76256	-13	-17
her2/atc	54	F	White	0	0	0	0	0	0	0	0	1	0	0	0.66	71	22	122	57	64	5.7	2.7	218	118	55	0.54	49	30	none	focal linear area of delayed enhancement measuring 1.5 cm in the RVOT wall which is possibly secondary to patient's reported history of prior ablation	26	23	38	18.1818	-19	-22
her2/atc	63	F	White	0	0	0	1	1	0	0	0	1	0	0	0.72	54	26	72	41	44	5.2	2.9	64	67	26	0.6	46	27	none	none	19	17	26	15.2047	-18	-16
her2/atc	81	F	White	0	0	1	1	1	0	0	0	1	0	0	0.56	61	25	63	36	49	4.2	2	74	65	37	0.49	52	34	none	none	16	12	51	29.3103	-17	-16
her2/atc	69	F	white	0	0	1	1	1	1	0	0	1	0	1	0.5	43	22	41	21	36	3.1	2	44	42	22	0.5	50	35	no sig valvular disease	none	20	20	44	23.1579	-13	-15
her2/atc	68	F	white	0	0	0	1	1	0	0	0	0	1	0	0.58	54	23	54	31	47	3.9	2	57	45	26	0.46	38	28	post MVR, mod regurg	none	18	15	49	28.8235	-12	-17
her2/atc	54	F	white	0	0	0	0	0	0	0	0	0	1	0	0.58	107	45	104	62	65	5.6	3	NA	NA	NA	NA	61	48	none	none	22	29	65	36.1111	-12.5	-19
her2/atc	66	F	white	0	0	0	0	0	0	0	0	0	0	0	0.65	53	18	54	34	45	4.5	3	53	51	32	0.6	43	27	none	none	13	12	34	21.25	-18	-23
her2/atc	75	F	white	0	0	0	1	0	0	0	0	0	0	1	0.43	79	88	66	34	43	5	2.6	86	65	34	0.39	54	39	moderate MR, TR	none	39	11	129	67.1875	-14.5	-18
her2/atc	36	F	other	0	0	0	0	0	0	0	0	0	0	0	0.57	80	56	74	45	57	3.6	2.2	95	79	49	0.37	54	37	none	none	20	20	27	16.5644	-17	-21
her2/atc	64	F	white	0	0	0	1	0	0	0	0	0	0	0	0.59	74	47	68	44	59	5.8	4	69	62	40	0.33	50	33	none	none	12	20	27	17.5325	-19	-21.3
her2/atc	48	F	black	0	0	0	0	0	0	0	0	0	0	0	0.47	84	82	73	40	42	4.76	2.59	81	76	41	0.51	58	41	none	none	20	20	40	22.0994	-14	-18
her2/atc	56	F	white	0	0	0	0	0	0	0	0	0	0	0	0.6	87	35	99	52	43	5.3	2.8	80	49	49	0.61	54	39	mild MV/TV regurge	no delayed enhacement	27	25	47	24.7368	-17	-19
her2/atc	55	F	white	0	0	0	1	1	0	0	0	0	0	0	0.82	73	15	103	6	54	5.2	3	92	101	59	0.64	47	26	mild MV/TV regurge	no delayed enhacement	14	13	43	25.2941	-15	-23.5
her2/atc	69	F	Non-Hispanic, White	0	0	1	0	1	0	0	0	1	0	0	0.54	60	58	69	33	110	4.6	2.2	103	50	23	0.48	43	35	none	none	16	18	57	27.5362	-12	-13
her2/atc	52	F	white	0	0	0	0	0	0	0	0	1	0	0	0.58	74	31	82	43	43	5.7	3	66	82	43	0.66	54	37	none	none	16	16	40	21.0526	-17	-18
her2/atc	47	F	Non-Hispanic, White	1	0	0	0	0	1	0	0	1	0	1	0.38	112	69	77	43	83	5.2	3	68	64	35	0.52	60	43	none	none	23	18	40	22.8571	-9	-12
her2/atc	58	F	Black	1	0	0	0	1	0	1	0	0	1	0	0.58	94	77	107	55	123	7.4	3.8	129	85	44	0.66	63	10	mild visualized mitral insufficiency	focal nonspecific delayed contrast enhancement noted along the inferior insertion of the right ventricle onto the inferior septum at the mid cavity level.	30	15	46	24.0838	-15	-17
her2/atc	38	F	Hispanic; American Indian	0	0	0	0	0	0	0	0	1	0	0	0.66	65	22	84	43	44	6	3	52	51	26	0.5	51	31	none	none	18	15	44	22	-16.5	-21
her2/atc	54	F	White	0	0	0	0	0	0	0	0	0	1	0	0.58	90	38	89	52	52	6.72	3.92	93	86	50	0.54	42	35	mild AV/TV regurge	none	29	25	36	20.8092	-16.3	-17
her2/atc	80	F	White	0	0	0	0	0	0	0	0	1	0	1	0.59	63	26	37	37	61	3.3	1.8	55	65	37	0.66	43	31	none	none	21	20	45	25.2809	-16.2	-15.7
her2/atc	60	F	White	1	0	1	0	1	0	0	0	1	1	0	0.7	62	18	79	43	64	7.8	4.3	72	70	51	0.5	45	21	aortic valve is tricuspid with fusion of the non-coronary and left leaflets and severely decreased surface area.	mild/diffuse mid myocardial delayed enhancement at the base and mid left ventricle, most likely due to scarring/fibrosis has a sequela of ventricular hypertrophy	8	18	46	26.4368	-12.3	-18.3
her2/atc	74	F	black	0	0	0	0	0	1	0	0	0	1	1	0.4	115	69	90	46	94	5.9	3	78	84	43	0.55	42	55	Moderate - severe AS	there is largely subendocardial to mid-myocardial with focal area of transmural delayed enhancement in the basal-mid inferolateral segments. Also more subtle hyperenhancement in the mid anterior and anterolateral segments with corresponding wall motion abnormality	27	19	91	46.6667	-9	-9.5
her2/atc	78	F	black	0	0	1	1	1	0	0	0	1	0	1	0.58	59	25	78	34	98	4.9	2	62	79	34	0.55	57	44	none	none	22	22	49	21.3043	-8.9	-17.4
her2/atc	75	F	white	1	0	1	1	1	0	0	0	1	0	0	0.64	79	28	107	51	80	5.8	3	151	101	48	0.33	57	37	none	none	28	16	63	48.3412	-13	-23
her2/atc	76	F	asian	1	0	0	0	1	0	0	0	0	1	1	0.56	42	19	36	23	25	2.2	1.5	49	36	23	0.47	57	39	prosthetic valve	prosthetic valve	17	24	33	21.2903	-16	-18
her2/atc	69	F	black	0	0	0	0	0	0	0	0	0	0	0	0.58	63	26	62	37	38	6	3	52	60	31	0.6	47	41	trace MR	none	21	19	49	29.3413	-10	-14
her2/atc	65	F	white	0	0	0	1	0	0	0	0	0	0	1	0.58	56	23	71	32	56	5.4	2	123	103	47	0.38	56	34	moderate TR	none	19	33	67	30.1802	-8.9	-19
her2/atc	69	F	White	1	0	0	0	1	0	0	0	0	0	1	0.33	123	82	73	41	67	5.2	3	56	68	38	0.67	58	53	thickening of the mitral and tricuspid valve leaflets and moderate MV/TV regurge	small focal area of delayed enhancement in the inferior RV insertion site which is a nonspecific finding	28	13	68	58.3333	-9.3	-9.7
her2/atc	65	F	Non-Hispanic, White	0	0	0	0	0	0	0	0	0	0	0	0.61	78	30	90	48	57	6.8	4	86	107	56	0.66	55	34	mild MV/TV regurge	diffuse enhancement noted within the left atrial wall and around the origins of all the pulmonary veins, most prominently at the origin of the right upper pulmonary vein and less prominently at the origin of the left upper pulmonary vein.	17	14	60	35.9281	-15	-18
her2/atc	72	F	white	0	0	1	1	1	0	0	0	0	0	0	0.57	74	32	70	42	39	3.2	1.9	71	65	39	0.55	50	44	none	none	15	15	44	26.1905	-13	-14
her2/atc	66	F	White	0	0	0	0	0	0	0	0	0	0	0	0.49	69	35	62	34	58	4.7	3	64	69	37	0.49	55	42	none	none	29	16	42	22.8261	NA	NA
her2/atc	38	F	White	0	0	0	0	0	0	0	0	1	0	0	0.57	80	34	99	46	29	7.6	4	75	96	45	0.59	61	40	none	none	20	19	18	8.37209	NA	NA
her2/atc	61	F	Non-Hispanic, White	0	0	0	1	0	0	0	0	1	0	0	0.68	56	18	65	38	60	4.4	3	66	72	42	0.63	46	29	none	none	20	17	64	35.5556	-12	-21.4
her2/atc	57	F	Non-Hispanic, White	1	0	0	1	1	0	0	0	0	0	1	0.28	120	87	68	33	62	4.7	2.3	108	70	34	0.32	59	53	none	delayed enhancement in the inferior RV insertion site, a non-specific finding	34	28	85	42.5	-11	-16
her2/atc	64	F	White	0	0	0	0	0	0	0	0	1	0	0	0.67	65	22	99	44	53	7.8	3	61	100	44	0.72	52	39	none	none	30	21	80	34.7826	-18	-26
her2/atc	54	F	white	1	1	1	1	1	1	0	0	0	0	0	0.54	52	24	57	28	76	3.6	2	53	60	30	0.56	48	35	none	none	18	12	44	22	-8	-12
her2/atc	74	F	white	1	1	1	1	1	1	0	1	0	1	1	0.47	67	36	65	32	57	3.7	2	109	105	51	0.47	59	40	mild to moderate mitral stenosis	increased myocardial delayed enhancement involving a small area of the the septal apical segment at the RV insertion with a transmural pattern consistent with scar	30	21	71	35.5	-7.2	-17.1
her2/atc	53	F	White	0	0	0	0	0	0	0	0	0	1	1	0.47	78	41	53	36	72	4.2	2.9	55	50	34	0.63	56	44	none	none	21	15	41	27.3333	-8	-12
her2/atc	63	F	white	0	0	1	1	0	1	0	0	0	0	0	0.75	43	11	57	32	35	5.5	3.1	53	55	32	0.59	43	29	none	none	31	8	22	12.5714	-13.5	-23
her2/atc	52	F	white	0	0	0	1	0	0	0	0	0	0	0	0.53	80	38	63	42	50	6	4	76	64	43	0.56	49	39	none	NO CONTRAST	15	12	37	24.6667	-14	-19
her2/atc	77	F	white	1	0	1	1	1	0	0	1	0	0	0	0.66	61	21	80	40	74	4.5	2	57	75	36	0.62	48	30	none	patchy subendocardial to mid myocardial delayed contrast enhancement noted along the junction of the basal inferoseptal and inferior segments	24	15	86	43	-10	-19
control	61	F	white	1	0	0	1	0	0	0	0	0	0	1	0.49	72	37	56	35	46	4.1	2.6	58	60	38	0.65	48	37	none	subendo RCA scar	25	20	39	24.375	-14	-16
control	46	F	white	0	0	0	0	0	0	0	0	0	1	1	0.62	119	63	105	65	87	6.66	4.1	88	77	48	0.62	61	49	moderate AR, MR, mild TR	Small focal mid myocardial (with subendocardial component) delayed enhancement of the inferolateral segment, overall consistent with a nonischemic pattern.	28	19	42	26.25	-16	-17.27
control	76	F	White	1	0	0	0	0	0	1	0	1	0	1	0.53	82	85	96	43	57	6.2	3	193	97	44	0.53	44	32	none	none	27	20	70	31.8182	-18.09	-17
control	78	F	white	0	0	0	1	1	0	0	0	1	1	0	0.7	89	27	105	62	76	3.2	2	91	90	51	0.59	61	38	trace MR	none	22	26	92	54.1176	-15	-21
control	68	F	white	0	0	0	0	0	1	0	0	0	1	1	0.56	71	32	64	40	61	6.2	4	60	57	35	0.58	50	37	mild MR	none	21	15	56	35	-15	-19
control	61	F	white	0	0	0	1	1	0	1	0	0	0	1	0.43	84	48	70	36	59	5.5	3	68	73	38	0.56	54	46	none	none	18	18	50	26.3158	-11.5	-16
control	67	F	white	0	0	0	1	0	0	0	0	0	0	0	0.6	79	31	77	48	54	4.4	3	82	67	40	0.51	45	28	none	none	14	22	37	23.125	-10.9	-20.4
control	78	F	white	1	0	0	0	0	0	1	0	0	0	0	0.51	49	24	43	25	51	2.9	1.7	59	41	24	0.4	44	27	none	none	24	21	50	29.4118	-10	-14
control	75	F	white	1	1	0	1	1	0	0	0	0	0	0	0.59	36	15	34	21	56	2.7	2	70	59	37	0.53	41	24	severe TR	heterogeneous delayed enhancement, most pronounced at the distal inferior/inferolateral wall of LV.	16	20	32	20.1258	-11.9	-16.9
control	50	F	AA	1	0	1	1	1	0	1	1	1	1	1	0.49	96	49	85	47	63	3.5	1.9	96	78	47	0.6	52	36	none	none	19	12	56	31.1111	-13	-14
control	72	F	white	1	0	0	0	1	0	0	0	0	0	0	0.68	45	14	52	30	51	3.8	2	57	51	30	0.53	41	26	none	none	14	18	25	14.7059	-21	-19
control	89	F	white	0	1	0	1	1	0	0	0	0	1	0	0.82	48	20	59	39	66	3.9	3	63	58	38	0.6	32	19	none	none	17	21	40	26.6667	-15.6	-28.5
control	65	F	white	0	0	1	0	1	0	0	0	0	0	0	0.74	50	13	66	37	39	5.3	3	65	66	37	0.56	40	28	none	none	15	13	34	18.8889	-15	-22
control	52	F	white	0	0	0	1	1	0	0	0	1	0	0	0.62	81	31	92	50	59	4.4	2	93	94	51	0.55	55	31	none	none	22	21	59	32.7778	-16.3	-22.2
control	39	F	white	0	0	0	0	0	0	0	0	0	1	0	0.46	138	74	90	64	83	4.6	3	103	85	60	0.58	56	46	none	small area of increase in myocardial delayed enhancement involving the true apex	8	13	33	23.5714	-6.3	-17.4
control	56	F	white	1	0	0	1	1	0	0	0	0	0	0	0.7	72	22	88	50	77	5.3	3	69	86	49	0.71	49	31	none	none	14	20	45	25.7143	-12.7	-24
control	74	F	white	1	0	0	1	1	0	0	0	1	0	1	0.41	61	36	52	25	57	4	2	48	52	25	0.53	50	25	none	apical to mid septal and anterior wall subendocardial enhancement.	14	15	41	19.5238	-7.8	-14
control	75	F	white	0	0	0	1	1	0	0	0	1	0	0	0.55	34	16	36	19	53	3	2	39	35	18	0.47	39	26	none	none	32	21	108	57.1429	-5.9	-13.9
control	81	F	white	1	0	0	1	1	1	1	0	1	0	1	0.66	55	19	70	36	101	5.4	3	57	65	33	0.59	57	41	none	delayed enhancement in the hypertrophied apex particularly in the anterior portion of the myocardium	35	20	135	69.5876	-6.4	-12
control	65	F	white	0	0	0	1	0	0	0	0	1	0	0	0.6	66	26	72	40	28	5.4	3	65	57	37	0.57	48	29	none	none	21	15	54	30	-15.6	-21.5
control	78	F	white	0	0	1	1	1	0	0	0	1	0	0	0.54	56	25	62	30	45	4.4	2.2	69	82	40	0.59	56	44	none	none	21	18	74	37	NA	NA
control	70	F	White	0	0	1	1	0	0	0	0	0	1	1	0.22	105	82	32	23	67	2.8	2	61	35	25	0.41	55	47	trace TR	small focus of delayed myocardial enhancement is noted at the inferior RV insertion site, nonspecific but may indicate elevated right ventricular pressure.	14	13	25	17.9856	-6.6	-8
control	76	F	White	0	0	0	0	1	0	0	0	0	0	0	0.71	51	15	60	36	41	3.5	2	49	57	34	0.69	41	28	none	none	21	17	60	35.9281	17	15
control	75	F	Non-Hispanic, White	0	0	0	0	1	0	1	1	0	0	0	0.63	53	20	67	33	52	4.7	2	59	68	34	0.57	55	39	none	none	22	17	71	35.5	-6.7	-17.6
control	75	F	Non-Hispanic, White	0	0	0	0	1	0	0	0	1	0	0	0.65	68	24	97	44	62	6.8	3.1	55	77	35	0.65	56	32	mild MR	patchy delayed enhancement in the apex, corresponding to the areas of apical hypertrophy.	26	25	64	29.2237	-15	-20
control	54	F	White	0	0	1	1	1	0	0	0	0	0	0	0.71	55	16	78	39	46	6.7	3	71	72	36	0.5	44	26	mild MR	none	15	16	40	19.9005	-17.7	-20.9
control	66	F	Hispanic or Latino	1	0	1	1	1	0	0	0	1	0	0	0.66	55	19	70	36	61	5.7	3	64	72	37	0.57	46	27	mild MV/TV regurge	none	25	12	62	31.9588	-12.9	-21.1
control	67	F	black	0	0	1	1	1	0	0	0	1	1	0	0.62	43	16	46	26	98	6.5	3.7	90	43	25	0.48	43	32	none	none	11	20	57	33.5294	-15	-15
control	80	F	Non-Hispanic, White	0	0	0	0	1	1	0	0	0	0	1	0.52	70	70	69	37	47	3.8	2	61	71	38	0.62	55	32	none	subendocardial delayed enhancement is seen in the same myocardial segment, most consistent with scar that is likely related to prior small ischemic insult	21	18	53	29.4444	-17	-18
control	77	F	Non-Hispanic, White	1	0	0	0	1	0	0	0	1	0	0	0.59	111	46	115	65	71	6.6	3.8	87	103	58	0.67	49	28	mild mitral regurgitation	none	18	14	60	33.3333	-17	-19
control	72	F	White	1	0	0	1	1	1	0	0	1	1	0	0.62	70	27	101	44	62	6.9	3	77	98	42	0.55	52	29	mild aortic insufficiency.	none	29	24	94	40.8696	-19	-21
control	67	F	white	0	0	0	0	1	0	0	0	0	0	0	0.68	80	25	116	54	77	5.3	2	102	112	52	0.51	57	32	none	none	22	25	48	22.8571	-17.4	-23
control	76	F	white	0	0	0	1	0	1	0	0	0	0	0	0.69	36	15	41	25	31	3.4	2.1	32	35	20	0.47	39	27	none	none	11	13	28	15.5556	NA	NA
control	58	F	Black	0	0	0	0	0	0	0	0	1	0	0	0.66	69	23	111	46	56	9.6	4	64	89	37	0.57	53	41	chordal SAM with mild to moderate mitral regurgitation	none	28	20	55	28.9474	-16	-17
control	57	F	Non-Hispanic, White	0	0	0	0	0	0	0	0	1	0	0	0.57	76	34	89	42	50	5.5	2.6	74	81	38	0.51	53	36	none	none	21	17	77	36.6667	-16	-17
control	59	F	White	0	0	0	0	0	0	0	0	1	1	0	0.55	78	34	85	44	76	5.9	3	71	63	33	0.46	51	39	none	none	9	24	47	24.7368	-12	-18
control	59	F	White	0	0	0	0	0	0	0	0	0	0	0	0.58	58	24	66	34	53	4.8	2	70	69	35	0.51	54	31	none	none	19	18	51	26.8421	-11	-18
control	74	F	White	0	0	0	1	0	0	0	0	0	0	0	0.68	54	18	70	37	49	3.5	2	69	77	41	0.59	40	27	none	none	19	18	53	27.8947	-12	-20
control	70	F	White	0	0	0	1	1	0	0	0	1	1	0	0.76	75	18	100	57	124	5.8	3	60	82	46	0.78	42	23	mild MR	patchy mid-myocardial delayed enhancement in the mid septum.	27	19	103	57.2222	-14	-16
control	72	F	White	1	0	0	1	1	0	0	0	1	0	0	0.55	76	34	89	42	50	5.5	2.6	74	81	38	0.51	53	36	mild TV regurge	delayed enhancement: inferior basal septum at the RV insertion.	21	17	77	36.6667	-16	-17
control	60	F	White	1	1	0	0	0	1	0	0	0	1	1	0.42	56	33	35	23	30	2.1	1.4	26	18	8	NA	43	38	none	none	11	14	24	16	-14	-9
control	70	F	Black	1	0	0	0	1	1	0	0	1	0		0.51	70	34	76	36	52	5	2.3	61	70	38	0.62	47	41	na	none	19	19	51	24.2857	-13	-15
control	61	F	White	0	0	0	0	0	0	0	0	1	0	0	0.59	62	26	81	36	83	4.2	2	67	82	37	0.55	57	31	none	delayed enhancement in the mid myocardial apex, in the area of most prominent hypertrophy, compatible with fibrosis	25	27	97	44.0909	-11	-19
control	54	F	White	0	0	0	0	0	0	0	0	0	0	0	0.69	59	19	69	41	48	4.9	2.9	66	71	42	0.63	45	28	none	none	6	7	19	11.1765	-16	-23
control	62	F	White	0	0	1	0	0	0	0	0	0	0	0	0.65	43	15	51	28	40	4	2.2	46	54	30	0.65	41	25	none	none	16	12	37	20.5556	-17	-21
control	69	F	White	0	0	0	0	0	0	1	0	0	0	0	0.62	69	26	78	43	62	4.7	2.6	86	81	44	0.51	50	30	none	nonspecific inferior RV insertion enhancement	26	21	73	40.5556	-15	-21
control	45	F	Hispanic	0	0	0	0	0	0	0	0	0	0	0	0.51	73	36	59	37	65	4.5	3	72	67	42	0.58	50	39	none	none	12	18	34	21.25	-11	-18.5
control	67	F	Black	0	0	1	0	1	0	0	0	1	0	0	0.6	68	36	91	55	48	4.6	2	59	84	38	0.65	61	44	none	none	21	11	50	22.7273	-14	-18
control	78	F	Black	1	0	0	1	1	0	0	1	0	1	0	0.66	60	21	73	40	52	5.7	3	91	92	50	0.56	50	33	moderate to sever TR with the jet directed towards the intra-atrial septum	none	25	31	51	28.3333	-11.3	-19.2
control	66	F	White	0	0	0	0	1	1	1	1	1	0	0	0.77	72	16	127	55	70	6.7	3	90	143	63	0.7	60	32	none	none	31	26	122	53.0435	-18	-29
control	77	F	white	0	0	0	0	1	1	0	0	0	1	0	0.75	57	14	75	42	73	4.1	2	45	50	28	0.63	40	29	moderate MR	none	24	19	57	31.6667	-17	-20
control	71	F	white	0	0	0	1	1	0	0	0	0	1	0	0.56	79	34	85	44	76	5.9	3	71	63	33	0.46	51	39	none	none	9	24	47	24.7368	-10	-18
control	81	F	white	0	0	0	1	1	0	0	0	0	0	1	0.39	67	41	48	26	61	3.8	2	49	40	22	0.46	48	34	none	none	18	16	65	36.1111	NA	NA
control	71	F	white	1	0	1	1	1	0	1	0	0	0	0	0.78	58	12	76	45	74	3.8	2	57	74	43	0.77	51	23	none	LGE inferior apical septum and anterior apical lateral wall	26	17	90	52.9412	-9	-22
